# Supplementary material for: The Gut Microbiota in Addiction Biology: A Systematic Review of Substance-Induced Dysbiosis and Gut–Brain Axis Alterations
Source: Med Sci (Basel). 2026 Jul 2;14(3):367. doi: 10.3390/medsci14030367 (PMC13413537; doi:10.3390/medsci14030367)
Supplement: Supplementary file 1 [file medsci-14-00367-s001.zip]

Archive with 1 entries (1 files):
- medsci-4375612-supplementary.pdf
